# Supplementary material for: Sordarin bound eEF2 unlocks spontaneous forward and reverse translocation on CrPV IRES
Source: Nucleic Acids Res. 2023 Jun 7;51(13):6999–7013. doi: 10.1093/nar/gkad476 (PMC10359634; doi:10.1093/nar/gkad476)
Supplement: gkad476_Supplemental_Files [file gkad476_supplemental_files.zip]

Archive with 3 entries (3 files):
- Supplementary Tables Legends.docx
- Supplementary_material.pdf
- Supp_tables_23_05_11.xlsx
