# Supplementary material for: Sordarin bound eEF2 unlocks spontaneous forward and reverse translocation on CrPV IRES
Source: Nucleic Acids Res. 2023 Jun 7;51(13):6999–7013. doi: 10.1093/nar/gkad476 (PMC10359634; doi:10.1093/nar/gkad476)
Supplement: gkad476_Supplemental_Files [file gkad476_supplemental_files.zip › Supp_tables_23_05_11.xlsx]

## Sheet: Supp table 1
Supplementary Table 1. Primers used in this study.
Name	Sequence	Restriction site
F_h44_SexAI	ACTCACCAGGTCCAGACACAATAA	SexAI
R_h44_MluI	GGTGTAAAACCCATACGCGTAATG	MluI
F_h101_b	TAGTGGATCCCCCGGGTAACCCAG	BamHI
R_h101.3_b	AGCCCGTCGCACACTTCTCGGCCTCCGGTTGTTACGATCTGCTGAGATTAA
F_h101.3_a	CAACCGGAGGCCGAGAAGTGTGCGACGGGCTACTCTACTGCTTACAATACC
R_h101_a	CATACGCGTAATGAAAGTGAACGTAGGTTG	MluI

## Sheet: Supp table 2
Supplementary Table 2. Dynamics of 80S IRES complexes in the absence of eEF2.
A. 60S subunit arrival rates. Related to Fig. 1C and Supp. Fig. 2A.
Tethered complex	60S (nM)	Amp	Amp 95% C.I.	Arrival rate (s-1)	Rate 95% C.I.	Traces (n)	Median (s)	Mean (s)	Mean 95% C.I.
40S-CrPV	6.25	0.93	0.91 to 0.95	0.034	0.031 to 0.036	102	19.9	33.9	27.4 to 40.3
40S-CrPV	25	1.1	1.09 to 1.11	0.114	0.111 to 0.117	130	7.8	12	9.6 to 14.4
40S-CrPV	50	1.16	1.12 to 1.19	0.187	0.175 to 0.199	117	5.3	8.3	5.8 to 10.7
B. Frequency of spontaneous intersubunit rotations. Related to Fig. 2C and Supp. Fig. 4.
Tethered complex	Mg (nM)	Traces (n)	Rotating molecules	Percentage (%)	95% C.I.	Frame rate	Rotations per trace
40S-CrPV+60S*	5	335	90	26.8657	0.21 to 0.30	100 ms	2.3
80S-CrPV	5	198	164	82.8283	0.77 to 0.88	25 ms	23.3
80S-CrPV	20	224	200	89.2857	0.84 to 0.93	25 ms	29.5
80S-CrPV	50	214	187	87.3832	0.82 to 0.92	25 ms	42.9
*60S subunits were delivered to immobilized 40S-CrPV IRES complex
C. Kinetics of reverse spontaneous intersubunit rotations. Related to Fig. 2C and Supp. Fig. 4.
Tethered complex	Mg (nM)	Amp.1	Amp.1 95% C.I.	Fast rate (k1, s-1)	k1 95% C.I.	Amp.2	Amp. 2 95% C.I.	Slow rate (k2, per s)	k2 95% C.I.	Traces (n)	Mean (s)	Median (s)	Frame rate
80S-CrPV	5	0.8152	0.80 to 0.83	0.97	0.96 to 0.99	0.1811	0.17 to 0.19	0.1848	0.17 to 0.20	198	0.97	0.825	25 ms
80S-CrPV	20	0.6698	0.65 to 0.69	1.19	1.16 to 1.21	0.3243	0.31 to 0.34	0.3331	0.32 to 0.35	224	1.18	0.9	25 ms
80S-CrPV	50	0.455	0.44 to 0.48	0.95	0.92 to 0.98	0.5354	0.52 to 0.56	0.3118	0.30 to 0.32	214	1.37	1.325	25 ms
D. Kinetics of forward spontaneous intersubunit rotations. Related to Fig. 2C and Supp. Fig. 4.
Tethered complex	Mg (nM)	Amp.1	Amp.1 95% C.I.	Fast rate (k1, s-1)	k1 95% C.I.	Amp.2	Amp. 2 95% C.I.	Slow rate (k2, per s)	k2 95% C.I.	Traces (n)	Mean (s)	Median (s)	Frame rate
80S-CrPV	5	0.8292	0.81 to 0.85	17.56	15.9 to 19.22	0.1563	0.14 to 0.17	0.3	0.22 to 0.38	198	0.38	0.05	25 ms
80S-CrPV	20	0.9688	0.95 to 0.99	17.78	15.79 to 19.77	0.02792	0.003 to 0.05	0.15	0.13 to 0.18	224	0.2	0.05	25 ms
80S-CrPV	50	0.9571	0.94 to 0.97	16.98	15.54 to 18.42	0.0429	0.004 to 0.08	0.32	0 to 0.65	214	0.27	0.05	25 ms

## Sheet: Supp table 3
Supplementary Table 3. Kinetics of intersubunit rotations in the presence of eEF2.
A. Kinetics of reverse intersubunit rotations. Related to Fig. 3C, 4C and Supp. Fig. 5.
eEF2 (nM)	Amp.1*	Amp.1 95% C.I.	Fast rate (k1, s-1)	k1 95% C.I.	Amp.2	Amp. 2 95% C.I.	Slow rate (k2, s-1)	k2 95% C.I.	Traces (n)	Median (s)	Mean	Mean 95% C.I.
1000	0.6998	0.67 to 0.73	0.5389	0.52 to 0.56	0.2904	0.26 to 0.32	0.1312	0.12 to 0.14	143	1.8	4.5	2.8 to 6.2
500	0.7465	0.72 to 0.77	0.5577	0.54 to 0.58	0.2476	0.23 to 0.27	0.1228	0.11 to 0.13	129	1.6	3.94	2.5 to 5.4
200	0.7471	0.73 to 0.76	0.5369	0.52 to 0.55	0.2466	0.23 to 0.26	0.102	0.095 to 0.109	268	1.7	4.48	3.3 to 5.6
100	0.5893	0.56 to 0.61	0.3635	0.35 to 0.38	0.3974	0.37 to 0.42	0.07563	0.071 to 0.081	202	3.2	8.35	7.1 to 9.58
10	0.591	0.52 to 0.66	0.1226	0.11 to 0.13	0.4114	0.35 to 0.37	0.0251	0.019 to 0.031	169	10.4	21.43	15.6 to 27.3
*Amp. = Amplitude
B. Kinetics of forward intersubunit rotations. Related to Fig. 3C, 4C and Supp. Fig. 5.
eEF2 (nM)	Amp.1	Amp.1 95% C.I.	Fast rate (k1, s-1)	k1 95% C.I.	Amp.2	Amp. 2 95% C.I.	Slow rate (k2, s-1)	k2 95% C.I.	Traces (n)	Median (s)	Mean	Mean 95% C.I.
1000	0.7953	0.77 to 0.82	1.263	1.22 to 1.31	0.1978	0.18 to 0.22	0.1957	0.17 to 0.22	143	0.7	2.09	1.9 to 2.3
500	0.7833	0.75 to 0.81	1.431	1.36 to 1.50	0.208	0.18 to 0.24	0.256	0.22 to 0.29	129	1.7	2	1.7 to 2.3
200	0.7868	0.77 to 0.80	0.9587	0.94 to 0.98	0.2067	0.19 to 0.22	0.1697	0.16 to 0.18	268	1	2.46	2.3 tp 2.6
100	0.4332	0.42 to 0.45	0.9965	0.94 to 1.05	0.5461	0.53 to 0.56	0.1334	0.129 to 0.138	202	2.1	5.85	5.5 to 6.2
10	0.3178	0.29 to 0.34	0.2783	0.26 to 0.3	0.672	0.65 to 0.69	0.0505	0.048 to 0.053	169	7.9	17.08	14.2 to 20

## Sheet: Supp table 4
Supplementary Table 4. Kinetics of intersubunit rotation in the presence of eEF2 and sordarin.
A. Kinetics of reverse intersubunit rotations. Related to Fig. 4.
eEF2 (nM)	Amp.1	Amp.1 95% C.I.	Fast rate (k1, s-1)	k1 95% C.I.	Amp.2	Amp. 2 95% C.I.	Slow rate (k2, s-1)	k2 95% C.I.	Traces (n)
100	0.7388	0.72 to 0.75	0.7463	0.72 to 0.77	0.2593	0.25 to 0.27	0.07943	0.07 to 0.09	192
10	0.7834	0.76 to 0.81	0.4667	0.45 to 0.49	0.2102	0.19 to 0.23	0.04989	0.04 to 0.06	133
5	0.7388	0.71 to 0.76	0.4219	0.40 to 0.45	0.1963	0.17 to 0.22	0.09711	0.09 t0 0.11	130
B. Kinetics of forward intersubunit rotations. Related to Fig. 4.
eEF2 (nM)	Amp.1	Amp.1 95% C.I.	Fast rate (k1, s-1)	k1 95% C.I.	Amp.2	Amp. 2 95% C.I.	Slow rate (k2, s-1)	k2 95% C.I.	Traces (n)
100	0.7195	0.65 to 0.78	1.47	1.32 to 1.62	0.2788	0.21 to 0.35	0.3021	0.22 to 0.38	192
10	0.7289	0.70 to 0.75	1.118	1.07 to 1.17	0.2634	0.24 to 0.28	0.1543	0.13 to 0.18	133
5	0.7045	0.68 to 0.73	1.014	0.98 to 1.05	0.2955	0.27 to 0.32	0.1525	0.13 to 0.17	130

## Sheet: Supp table 5
Supplementary Table 5. Frequency and kinetic parameters of intersubunit rotations.
A. Frequency of intersubunit rotations with GTP, GDP and GDPNP in the presence or absence of sordarin. Related to Fig. 5A.
eEF2 (nM)	Traces (n)	Rotating molecules	Percentage (%)	95% C.I.	Nucleotide	Sordarin
100	202	158	78.2178	0.72 to 0.84	GTP	-
100	192	132	68.75	0.62 to 0.75	GTP	+
100	163	47	28.8344	0.22 to 0.36	GDP	-
100	150	90	60	0.52 to 0.68	GDP	+
100	152	29	19.0789	0.13 tp 0.26	GDPNP	-
100	102	17	16.6667	0.10 to 0.25	GDPNP	+
-	108	12	11.1111	0.06 to 0.19	GTP	+
-	335	90	26.8657	0.21 to 0.30	GTP	-
B. Kinetic parameters of the first intersubunit rotation in the presence of sordarin, GTP and GDP. Related to Fig. 5B
eEF2 (nM)	Nucleotide	Amp.1	Amp.1 95% C.I.	Fast rate (k1, s-1)	k1 95% C.I.	Amp.2	Amp. 2 95% C.I.	Slow rate (k2, s-1)	k2 95% C.I.	n	Sordarin
100	GTP	0.2268	0.21 to 0.25	1.27	1.07 to 1.46	0.7729	0.76 to 0.79	0.1077	0.10 to 0.11	192	+
100	GDP	0.41	0.40 to 0.42	0.6431	0.60 to 0.68	0.5888	0.58 to 0.60	0.02118	0.019 to 0.023	163	+
C. Rotations per trace in 30 seconds time window in "wash-off" experiments. Related to Fig. 6
Tethered complex	Before wash	After wash	n	Sordarin
80S-CrPV-eEF2-GTP	3.0537	0.4285	142	-
80S-CrPV-eEF2-GTP	7.1923	6.0577	126	+

## Sheet: Supp table 6
Supplementary Table 6. Strains used and generated in this study.
Strains	Source	Genotype
AL14	Petrov,A. and Puglisi,J.D. (1)	NOY1049 MATa ade2-1 ura3-1 trp1-1 his3-11 leu2-3, 112 can1-100 Δ rDNA::his3::hisG + pJD694_H39(35S rDNA,5S rDNA, URA3, 2m, amp ) [K+].
CB010	Borggrefe,T. et al. (2)	MATa, pep4::His, prb::Leu, prc1::HISG, can1, ade2, trp1, ura3, leu2–3, 112
TKY 675	Jørgensen,R. et al. (3)	MATa ade2 lys2 ura3 his3 leu2 trp1 eft1 Δ:HIS3 eft2 Δ:TRP1 pTKB612
TKY 1653	Andersen,C.F. et al. (4)	MATα leu2-3,112 trp1-1 can1-100 ura3-1 ade2-1 his3-11,15 yef3::HIS3 pHis6YEF3 TRP1 CEN
AL146	This study	MATa ade2-1 ura3-1 trp1-1 his3-11 leu2-3, 112 can1-100 Δ rDNA::his3::hisG + pJD180_H44(35S rDNA,5S rDNA, Trp, 2m, amp ) [K+].
AL159	This study	MATa ade2-1 ura3-1 trp1-1 his3-11 leu2-3, 112 can1-100 Δ rDNA::his3::hisG + pJD180_H101.3(35S rDNA,5S rDNA, Trp, 2m, amp ) [K+].
Reference:
1. Petrov,A. and Puglisi,J.D. (2010) Site-specific labeling of Saccharomyces cerevisiae ribosomes for single-molecule manipulations. Nucleic Acids Res., 38, e143.
2. Borggrefe,T., Davis,R., Bareket-Samish,A. and Kornberg,R.D. (2001) Quantitation of the RNA Polymerase II Transcription Machinery in Yeast. J. Biol. Chem., 276, 47150–47153.
3. Jørgensen,R., Carr-Schmid,A., Ortiz,P.A., Kinzy,T.G. and Andersen,G.R. (2002) Purification and crystallization of the yeast elongation factor eEF2. Acta Crystallogr. D Biol. Crystallogr., 58, 712–715.
4. Andersen,C.F., Anand,M., Boesen,T., Van,L.B., Kinzy,T.G. and Andersen,G.R. (2004) Purification and crystallization of the yeast translation elongation factor eEF3. Acta Crystallogr. D Biol. Crystallogr., 60, 1304–1307.
